# Supplementary material for: Prenatal Exposure to Endocrine-Disrupting Chemicals and Subsequent Brain Structure Changes Revealed by Voxel-Based Morphometry and Generalized Q-Sampling MRI
Source: Int J Environ Res Public Health. 2021 Apr 30;18(9):4798. doi: 10.3390/ijerph18094798 (PMC8125311; doi:10.3390/ijerph18094798)
Supplement: Supplementary file 1 [file ijerph-18-04798-s001.zip]

Archive with 1 entries (1 files):
- ijerph-1149568-supplementary.pdf
